# Supplementary material for: Low Salt Treatment Results in Plant Growth Enhancement in Tomato Seedlings
Source: Plants (Basel). 2022 Mar 18;11(6):807. doi: 10.3390/plants11060807 (PMC8954722; doi:10.3390/plants11060807)
Supplement: Supplementary file 1 [file plants-11-00807-s001.zip]

Archive with 1 entries (1 files):
- plants-1618043-supplementary.pdf
